# Supplementary material for: The establishment of PD-1 inhibitor treatment prognosis model based on dynamic changes of peripheral blood indexes in patients with advanced lung squamous cell carcinoma
Source: Front Oncol. 2024 Dec 17;14:1454709. doi: 10.3389/fonc.2024.1454709 (PMC11685080; doi:10.3389/fonc.2024.1454709)
Supplement: Supplementary file 3 [file Table1.xlsx]

## Sheet: Sheet1
Supplementary table1.Baseline characteristics of LUSC patients.
		ICIs
Items	level	212
Age, Mean (SD)		61.33 (7.15)
Sex, n (%)	Male	182(85.8)
	Female	30(14.2)
Smoking, n (%)	Yes	135(63.7)
	No	77(36.3)
ECOG, n (%)	0	51(24.1)
	1	149(70.3)
	2	11(5.2)
	4	1(0.5)
TNM Stage, n (%)	Ⅲ	68（32.1）
	Ⅳ	144（67.9）
Treatment, n (%)	First line	170(80.2)
	Non-first line	42(19.8)
Radiation, n (%)	Yes	72(34)
	No	140(66)
SCC0w, Median (IQR)		1.50(0.90, 4.35)
SCC6w, Median (IQR)		1.00(0.80, 1.70)
SCC12w, Median (IQR)		1.10(0.70, 1.88)
CEA0w, Median (IQR)		3.17(1.87, 6.09)
CEA6w, Median (IQR)		3.18(1.97, 5.13)
CEA12w, Median (IQR)		3.14(1.99, 5.25)
Hb0w, Median (IQR)		137.00(125.00, 151.00)
Hb6w, Median (IQR)		128.50(120.00, 140.00)
Hb12w, Median (IQR)		125.00(113.25, 136.00)
LDH0w, Median (IQR)		188.50(168.00, 227.00)
LDH6w, Median (IQR)		188.00(169.00, 213.00)
LDH12w, Median (IQR)		189.50(165.00, 219.00)
NSE0w, Median (IQR)		14.88(12.51, 18.66)
NSE6w, Median (IQR)		13.36(11.21, 16.74)
NSE12w, Median (IQR)		12.70(10.34, 15.86)
WBC0w, Median (IQR)		7.36(5.85, 9.00)
WBC6w, Median (IQR)		6.48(5.20, 8.28)
WBC12w, Median (IQR)		6.16(4.81, 7.40)
RBC0w, Median (IQR)		4.58(4.22, 4.94)
RBC6w, Median (IQR)		4.28(3.98, 4.72)
RBC12w, Median (IQR)		4.01(3.58, 4.49)
PD-L1, n (%)	Negative	9(4.2)
	Positive	72(33.9)
	Unknown	131(61.8)
PD-1 inhibitor type, n(%)	Tislelizumab	120（56.6）
	Pembrolizumab	40（18.9）
	Sintilimab	36（17）
	Camrelizumab	12（5.7）
	Toripalimab	4（1.9）
