# Supplementary material for: The establishment of PD-1 inhibitor treatment prognosis model based on dynamic changes of peripheral blood indexes in patients with advanced lung squamous cell carcinoma
Source: Front Oncol. 2024 Dec 17;14:1454709. doi: 10.3389/fonc.2024.1454709 (PMC11685080; doi:10.3389/fonc.2024.1454709)
Supplement: Supplementary file 4 [file Table2.xlsx]

## Sheet: Sheet1
Supplementary Table 2: The AUC of different parameters.
Parameters	AUC	95%CI	cut-off value	Youden’s index
SCC0w	0.659	0.563-0.755	3.15	0.1
SCC6w	0.73	0.628-0.832	1.25	0.432
SCC12w	0.783	0.699-0.867	2.25	0.459
CEA0w	0.541	0.441-0.428	4.55	0.141
CEA6w	0.586	0.107-0.478	3.41	0.188
CEA12w	0.64	0.009-0.532	5.34	0.288
NSE0w	0.677	0.574-0.780	22.3	0.332
NSE6w	0.695	0.590-0.801	13.54	0.37
NSE12w	0.654	0.549-0.760	14.55	0.351
Hb0w	0.614	0.521-0.707	119.5	0.043
Hb6w	0.573	0.474-0.672	117.5	0.027
Hb12w	0.557	0.457-0.657	173	0
LDH0w	0.481	0.371-0.591	187.5	0.074
LDH6w	0.543	0.438-0.648	241.5	0.133
LDH12w	0.615	0.518-0.712	191.5	0.251
WBC0w	0.451	0.342-0.560	5.39	0.286
WBC6w	0.511	0.401-0.621	9.34	0.105
WBC12w	0.564	0.458-0.670	5.88	0.2
RBC0w	0.61	0.512-0.709	5.81	0.023
RBC6w	0.531	0.436-0.626	4.2	0.148
RBC12w	0.497	0.407-0.588	3.81	0.138
